# Supplementary material for: Subcellular localization of hippocampal ryanodine receptor 2 and its role in neuronal excitability and memory
Source: Commun Biol. 2022 Mar 1;5:183. doi: 10.1038/s42003-022-03124-2 (PMC8888588; doi:10.1038/s42003-022-03124-2)
Supplement: Supplementary file 3 — Supplementary Data 1 [file 42003_2022_3124_MOESM3_ESM.xlsx]

## Sheet: Fig 5i
Soma	WT		RC													Dendrite	WT		RC
	0	0.00173611	0	0.00230947													0	0.00552486	0	0.00641026
	0	0.00347222	0	0.00461894													0	0.0110497	0	0.0128205
	0	0.00520833	0	0.00692841													0	0.0165746	0	0.0192308
	0	0.00694444	0	0.00923788													0	0.0220994	0	0.025641
	0	0.00868056	0	0.0115473													0	0.0276243	0	0.0320513
	0	0.0104167	0	0.0138568													0	0.0331492	0	0.0384615
	0	0.0121528	0	0.0161663													0	0.038674	0	0.0448718
	0	0.0138889	0	0.0184758													0	0.0441989	0	0.0512821
	0	0.015625	0	0.0207852													0	0.0497238	0	0.0576923
	0	0.0173611	0	0.0230947													0	0.0552486	0	0.0641026
	0	0.0190972	0	0.0254042													0	0.0607735	0	0.0705128
	0	0.0208333	0	0.0277136													0	0.0662983	0	0.0769231
	0	0.0225694	0	0.0300231													0	0.0718232	0	0.0833333
	0	0.0243056	0	0.0323326													0	0.0773481	0	0.0897436
	0	0.0260417	0	0.034642													0	0.0828729	0	0.0961538
	0	0.0277778	0	0.0369515				Unpaired t test									0	0.0883978	0	0.102564				Unpaired t test
	0	0.0295139	0	0.039261				P value	< 0.0001								0	0.0939227	0	0.108974				P value	< 0.0001
	0	0.03125	0	0.0415704				P value summary	****								0	0.0994475	0	0.115385				P value summary	****
	0	0.0329861	0	0.0438799				Significantly different? (P < 0.05)	Yes								0	0.104972	0	0.121795				Significantly different? (P < 0.05)	Yes
	0	0.0347222	0	0.0461894				One- or two-tailed P value?	Two-tailed								0	0.110497	0	0.128205				One- or two-tailed P value?	Two-tailed
	0	0.0364583	0	0.0484988				t, df	t=4.500 df=1007								0	0.116022	0	0.134615				t, df	t=4.320 df=335
	0	0.0381944	0	0.0508083			mouse number	slice number									0	0.121547	0	0.141026				mouse number	slice number
	0	0.0399306	0	0.0531178		WT	6	18									0	0.127072	0	0.147436			WT	6	18
	0	0.0416667	0	0.0554273		RC	6	17									0	0.132597	0	0.153846			RC	6	18
	0	0.0434028	0	0.0577367													0	0.138122	0	0.160256
	0	0.0451389	0	0.0600462													0	0.143646	0.2	0.166667
	0	0.046875	0	0.0623557													0	0.149171	0.2	0.173077
	0	0.0486111	0	0.0646651													0	0.154696	0.2	0.179487
	0	0.0503472	0	0.0669746													0	0.160221	0.2	0.185897
	0	0.0520833	0	0.0692841													0	0.165746	0.2	0.192308
	0	0.0538194	0	0.0715935													0	0.171271	0.2	0.198718
	0	0.0555556	0	0.073903													0	0.176796	0.2	0.205128
	0	0.0572917	0	0.0762125													0	0.18232	0.2	0.211538
	0	0.0590278	0	0.0785219													0	0.187845	0.2	0.217949
	0	0.0607639	0	0.0808314													0	0.19337	0.4	0.224359
	0	0.0625	0	0.0831409													0	0.198895	0.4	0.230769
	0	0.0642361	0	0.0854503													0	0.20442	0.4	0.237179
	0	0.0659722	0	0.0877598													0	0.209945	0.4	0.24359
	0	0.0677083	0	0.0900693													0	0.21547	0.4	0.25
	0	0.0694444	0	0.0923788													0	0.220994	0.4	0.25641
	0	0.0711806	0	0.0946882													0	0.226519	0.6	0.262821
	0	0.0729167	0	0.0969977													0	0.232044	0.8	0.269231
	0	0.0746528	0	0.0993072													0	0.237569	0.8	0.275641
	0	0.0763889	0	0.101617													0	0.243094	0.8	0.282051
	0	0.078125	0	0.103926													0	0.248619	0.8	0.288462
	0	0.0798611	0	0.106236													0	0.254144	0.8	0.294872
	0	0.0815972	0	0.108545													0	0.259669	1	0.301282
	0	0.0833333	0	0.110855													0	0.265193	1.2	0.307692
	0	0.0850694	0	0.113164													0	0.270718	1.2	0.314103
	0	0.0868056	0	0.115473													0	0.276243	1.4	0.320513
	0	0.0885417	0	0.117783													0	0.281768	1.4	0.326923
	0	0.0902778	0	0.120092													0	0.287293	1.4	0.333333
	0	0.0920139	0	0.122402													0	0.292818	1.4	0.339744
	0	0.09375	0	0.124711													0	0.298343	1.4	0.346154
	0	0.0954861	0	0.127021													0	0.303867	1.4	0.352564
	0	0.0972222	0	0.12933													0	0.309392	1.6	0.358974
	0	0.0989583	0	0.13164													0	0.314917	1.8	0.365385
	0	0.100694	0	0.133949													0.2	0.320442	1.8	0.371795
	0	0.102431	0	0.136259													0.2	0.325967	1.8	0.378205
	0	0.104167	0	0.138568													0.2	0.331492	2	0.384615
	0	0.105903	0	0.140878													0.2	0.337017	2	0.391026
	0	0.107639	0	0.143187													0.2	0.342541	2	0.397436
	0	0.109375	0	0.145497													0.2	0.348066	2	0.403846
	0	0.111111	0	0.147806													0.2	0.353591	2	0.410256
	0	0.112847	0	0.150115													0.2	0.359116	2	0.416667
	0	0.114583	0	0.152425													0.2	0.364641	2	0.423077
	0	0.116319	0	0.154734													0.2	0.370166	2	0.429487
	0	0.118056	0	0.157044													0.2	0.375691	2.2	0.435897
	0	0.119792	0	0.159353													0.2	0.381215	2.2	0.442308
	0	0.121528	0	0.161663													0.2	0.38674	2.4	0.448718
	0	0.123264	0	0.163972													0.2	0.392265	2.4	0.455128
	0	0.125	0	0.166282													0.2	0.39779	2.4	0.461538
	0	0.126736	0	0.168591													0.2	0.403315	2.6	0.467949
	0	0.128472	0	0.170901													0.2	0.40884	2.6	0.474359
	0	0.130208	0	0.17321													0.2	0.414365	2.6	0.480769
	0	0.131944	0	0.17552													0.2	0.41989	2.6	0.487179
	0	0.133681	0	0.177829													0.2	0.425414	2.8	0.49359
	0	0.135417	0	0.180139													0.2	0.430939	2.8	0.5
	0	0.137153	0	0.182448													0.4	0.436464	2.8	0.50641
	0	0.138889	0	0.184758													0.4	0.441989	3	0.512821
	0	0.140625	0	0.187067													0.4	0.447514	3.2	0.519231
	0	0.142361	0	0.189376													0.6	0.453039	3.2	0.525641
	0	0.144097	0	0.191686													0.6	0.458564	3.2	0.532051
	0	0.145833	0	0.193995													0.6	0.464088	3.4	0.538462
	0	0.147569	0	0.196305													0.6	0.469613	3.6	0.544872
	0	0.149306	0	0.198614													0.6	0.475138	3.6	0.551282
	0	0.151042	0	0.200924													0.6	0.480663	3.8	0.557692
	0	0.152778	0	0.203233													0.6	0.486188	4	0.564103
	0	0.154514	0	0.205543													0.6	0.491713	4	0.570513
	0	0.15625	0	0.207852													0.8	0.497238	4	0.576923
	0	0.157986	0	0.210162													0.8	0.502762	4.2	0.583333
	0	0.159722	0	0.212471													0.8	0.508287	4.2	0.589744
	0	0.161458	0	0.214781													0.8	0.513812	4.6	0.596154
	0	0.163194	0	0.21709													1	0.519337	4.6	0.602564
	0	0.164931	0	0.2194													1	0.524862	4.6	0.608974
	0	0.166667	0	0.221709													1	0.530387	4.8	0.615385
	0	0.168403	0	0.224018													1.2	0.535912	4.8	0.621795
	0	0.170139	0	0.226328													1.2	0.541436	5	0.628205
	0	0.171875	0	0.228637													1.2	0.546961	5.4	0.634615
	0	0.173611	0	0.230947													1.2	0.552486	5.4	0.641026
	0	0.175347	0	0.233256													1.2	0.558011	5.8	0.647436
	0	0.177083	0	0.235566													1.2	0.563536	5.8	0.653846
	0	0.178819	0	0.237875													1.2	0.569061	5.8	0.660256
	0	0.180556	0	0.240185													1.4	0.574586	6	0.666667
	0	0.182292	0	0.242494													1.4	0.58011	6	0.673077
	0	0.184028	0	0.244804													1.6	0.585635	6	0.679487
	0	0.185764	0	0.247113													1.6	0.59116	6.2	0.685897
	0	0.1875	0	0.249423													1.6	0.596685	6.2	0.692308
	0	0.189236	0	0.251732													1.6	0.60221	6.4	0.698718
	0	0.190972	0	0.254042													1.6	0.607735	6.6	0.705128
	0	0.192708	0	0.256351													1.8	0.61326	6.8	0.711538
	0	0.194444	0	0.258661													1.8	0.618785	7	0.717949
	0	0.196181	0	0.26097													1.8	0.624309	7.2	0.724359
	0	0.197917	0	0.263279													2	0.629834	7.2	0.730769
	0	0.199653	0	0.265589													2	0.635359	7.4	0.737179
	0	0.201389	0	0.267898													2.2	0.640884	7.8	0.74359
	0	0.203125	0	0.270208													2.2	0.646409	8.8	0.75
	0	0.204861	0	0.272517													2.2	0.651934	9	0.75641
	0	0.206597	0	0.274827													2.4	0.657459	9	0.762821
	0	0.208333	0	0.277136													2.4	0.662983	9.2	0.769231
	0	0.210069	0	0.279446													2.8	0.668508	9.4	0.775641
	0	0.211806	0	0.281755													2.8	0.674033	9.4	0.782051
	0	0.213542	0	0.284065													2.8	0.679558	9.6	0.788462
	0	0.215278	0	0.286374													2.8	0.685083	9.6	0.794872
	0	0.217014	0	0.288684													3	0.690608	9.6	0.801282
	0	0.21875	0.2	0.290993													3.2	0.696133	10	0.807692
	0	0.220486	0.2	0.293303													3.2	0.701657	10.6	0.814103
	0	0.222222	0.2	0.295612													3.4	0.707182	10.8	0.820513
	0	0.223958	0.2	0.297921													3.6	0.712707	11.2	0.826923
	0	0.225694	0.2	0.300231													3.6	0.718232	11.8	0.833333
	0	0.227431	0.2	0.30254													4	0.723757	12.6	0.839744
	0	0.229167	0.2	0.30485													4	0.729282	12.8	0.846154
	0	0.230903	0.2	0.307159													4.2	0.734807	14.4	0.852564
	0	0.232639	0.2	0.309469													4.2	0.740331	15.2	0.858974
	0	0.234375	0.2	0.311778													4.2	0.745856	15.8	0.865385
	0	0.236111	0.2	0.314088													4.4	0.751381	16.2	0.871795
	0	0.237847	0.2	0.316397													4.6	0.756906	17	0.878205
	0	0.239583	0.2	0.318707													4.8	0.762431	17.4	0.884615
	0	0.241319	0.2	0.321016													4.8	0.767956	17.6	0.891026
	0	0.243056	0.2	0.323326													5.2	0.773481	18	0.897436
	0	0.244792	0.2	0.325635													5.4	0.779006	18	0.903846
	0	0.246528	0.2	0.327945													5.4	0.78453	18.6	0.910256
	0	0.248264	0.4	0.330254													5.6	0.790055	19.8	0.916667
	0	0.25	0.4	0.332564													5.8	0.79558	20	0.923077
	0	0.251736	0.4	0.334873													6.2	0.801105	20.4	0.929487
	0	0.253472	0.4	0.337182													6.4	0.80663	21.2	0.935897
	0	0.255208	0.4	0.339492													6.4	0.812155	21.6	0.942308
	0	0.256944	0.4	0.341801													6.4	0.81768	22.2	0.948718
	0	0.258681	0.4	0.344111													6.4	0.823204	24	0.955128
	0	0.260417	0.4	0.34642													6.8	0.828729	24.6	0.961538
	0	0.262153	0.4	0.34873													6.8	0.834254	26.6	0.967949
	0	0.263889	0.4	0.351039													6.8	0.839779	27.2	0.974359
	0	0.265625	0.4	0.353349													7	0.845304	27.6	0.980769
	0	0.267361	0.4	0.355658													7	0.850829	27.6	0.987179
	0	0.269097	0.4	0.357968													7.8	0.856354	28.4	0.99359
	0	0.270833	0.4	0.360277													8.4	0.861878	28.8	1
	0	0.272569	0.4	0.362587													8.8	0.867403
	0	0.274306	0.4	0.364896													9	0.872928
	0	0.276042	0.4	0.367206													9	0.878453
	0	0.277778	0.6	0.369515													9.4	0.883978
	0	0.279514	0.6	0.371824													9.4	0.889503
	0	0.28125	0.6	0.374134													9.4	0.895028
	0	0.282986	0.6	0.376443													9.4	0.900552
	0	0.284722	0.6	0.378753													9.8	0.906077
	0	0.286458	0.6	0.381062													9.8	0.911602
	0	0.288194	0.6	0.383372													10	0.917127
	0	0.289931	0.6	0.385681													10	0.922652
	0	0.291667	0.6	0.387991													10.8	0.928177
	0	0.293403	0.6	0.3903													11.6	0.933702
	0	0.295139	0.6	0.39261													11.8	0.939227
	0	0.296875	0.6	0.394919													12.6	0.944751
	0	0.298611	0.6	0.397229													13	0.950276
	0	0.300347	0.8	0.399538													14.4	0.955801
	0	0.302083	0.8	0.401848													14.4	0.961326
	0	0.303819	0.8	0.404157													15.6	0.966851
	0	0.305556	0.8	0.406467													16.2	0.972376
	0	0.307292	0.8	0.408776													17	0.977901
	0	0.309028	0.8	0.411085													18.4	0.983425
	0	0.310764	0.8	0.413395													19	0.98895
	0	0.3125	0.8	0.415704													19.8	0.994475
	0	0.314236	0.8	0.418014													27.4	1
	0	0.315972	0.8	0.420323
	0	0.317708	0.8	0.422633
	0	0.319444	0.8	0.424942
	0	0.321181	0.8	0.427252
	0	0.322917	0.8	0.429561
	0	0.324653	0.8	0.431871
	0	0.326389	0.8	0.43418
	0	0.328125	0.8	0.43649
	0	0.329861	1	0.438799
	0	0.331597	1	0.441109
	0	0.333333	1	0.443418
	0	0.335069	1	0.445727
	0	0.336806	1	0.448037
	0	0.338542	1	0.450346
	0	0.340278	1	0.452656
	0	0.342014	1	0.454965
	0	0.34375	1	0.457275
	0	0.345486	1	0.459584
	0	0.347222	1	0.461894
	0	0.348958	1	0.464203
	0.2	0.350694	1	0.466513
	0.2	0.352431	1.2	0.468822
	0.2	0.354167	1.2	0.471132
	0.2	0.355903	1.2	0.473441
	0.2	0.357639	1.2	0.475751
	0.2	0.359375	1.2	0.47806
	0.2	0.361111	1.2	0.48037
	0.2	0.362847	1.2	0.482679
	0.2	0.364583	1.2	0.484988
	0.2	0.366319	1.2	0.487298
	0.2	0.368056	1.4	0.489607
	0.2	0.369792	1.4	0.491917
	0.2	0.371528	1.4	0.494226
	0.2	0.373264	1.4	0.496536
	0.2	0.375	1.4	0.498845
	0.2	0.376736	1.4	0.501155
	0.2	0.378472	1.4	0.503464
	0.2	0.380208	1.4	0.505774
	0.4	0.381944	1.4	0.508083
	0.4	0.383681	1.6	0.510393
	0.4	0.385417	1.6	0.512702
	0.4	0.387153	1.6	0.515012
	0.4	0.388889	1.6	0.517321
	0.4	0.390625	1.6	0.51963
	0.4	0.392361	1.6	0.52194
	0.4	0.394097	1.6	0.524249
	0.4	0.395833	1.6	0.526559
	0.4	0.397569	1.6	0.528868
	0.4	0.399306	1.6	0.531178
	0.4	0.401042	1.8	0.533487
	0.4	0.402778	1.8	0.535797
	0.4	0.404514	1.8	0.538106
	0.4	0.40625	1.8	0.540416
	0.4	0.407986	1.8	0.542725
	0.4	0.409722	1.8	0.545035
	0.4	0.411458	2	0.547344
	0.4	0.413194	2	0.549654
	0.4	0.414931	2	0.551963
	0.4	0.416667	2	0.554273
	0.4	0.418403	2	0.556582
	0.4	0.420139	2	0.558891
	0.4	0.421875	2	0.561201
	0.4	0.423611	2.2	0.56351
	0.4	0.425347	2.2	0.56582
	0.4	0.427083	2.2	0.568129
	0.4	0.428819	2.2	0.570439
	0.4	0.430556	2.2	0.572748
	0.4	0.432292	2.4	0.575058
	0.4	0.434028	2.4	0.577367
	0.6	0.435764	2.4	0.579677
	0.6	0.4375	2.4	0.581986
	0.6	0.439236	2.6	0.584296
	0.6	0.440972	2.6	0.586605
	0.6	0.442708	2.6	0.588915
	0.6	0.444444	2.6	0.591224
	0.6	0.446181	2.8	0.593533
	0.6	0.447917	2.8	0.595843
	0.6	0.449653	2.8	0.598152
	0.6	0.451389	2.8	0.600462
	0.6	0.453125	2.8	0.602771
	0.6	0.454861	2.8	0.605081
	0.6	0.456597	2.8	0.60739
	0.6	0.458333	3	0.6097
	0.6	0.460069	3	0.612009
	0.6	0.461806	3	0.614319
	0.6	0.463542	3.2	0.616628
	0.6	0.465278	3.2	0.618938
	0.6	0.467014	3.2	0.621247
	0.6	0.46875	3.2	0.623557
	0.6	0.470486	3.2	0.625866
	0.6	0.472222	3.2	0.628176
	0.6	0.473958	3.2	0.630485
	0.6	0.475694	3.4	0.632794
	0.6	0.477431	3.4	0.635104
	0.6	0.479167	3.4	0.637413
	0.6	0.480903	3.4	0.639723
	0.6	0.482639	3.4	0.642032
	0.8	0.484375	3.6	0.644342
	0.8	0.486111	3.6	0.646651
	0.8	0.487847	3.6	0.648961
	0.8	0.489583	3.6	0.65127
	0.8	0.491319	3.6	0.65358
	0.8	0.493056	3.6	0.655889
	0.8	0.494792	3.6	0.658199
	0.8	0.496528	3.8	0.660508
	0.8	0.498264	3.8	0.662818
	0.8	0.5	3.8	0.665127
	0.8	0.501736	4	0.667436
	0.8	0.503472	4	0.669746
	0.8	0.505208	4	0.672055
	0.8	0.506944	4	0.674365
	1	0.508681	4	0.676674
	1	0.510417	4	0.678984
	1	0.512153	4	0.681293
	1	0.513889	4	0.683603
	1	0.515625	4.4	0.685912
	1	0.517361	4.4	0.688222
	1	0.519097	4.4	0.690531
	1	0.520833	4.4	0.692841
	1	0.522569	4.6	0.69515
	1	0.524306	4.6	0.69746
	1	0.526042	4.6	0.699769
	1	0.527778	4.6	0.702079
	1	0.529514	4.8	0.704388
	1	0.53125	4.8	0.706697
	1	0.532986	4.8	0.709007
	1	0.534722	4.8	0.711316
	1	0.536458	5	0.713626
	1	0.538194	5	0.715935
	1	0.539931	5	0.718245
	1	0.541667	5.2	0.720554
	1	0.543403	5.4	0.722864
	1	0.545139	5.4	0.725173
	1	0.546875	5.4	0.727483
	1	0.548611	5.6	0.729792
	1.2	0.550347	5.6	0.732102
	1.2	0.552083	5.8	0.734411
	1.2	0.553819	5.8	0.736721
	1.2	0.555556	5.8	0.73903
	1.2	0.557292	5.8	0.741339
	1.2	0.559028	5.8	0.743649
	1.2	0.560764	6	0.745958
	1.2	0.5625	6	0.748268
	1.2	0.564236	6	0.750577
	1.2	0.565972	6.2	0.752887
	1.2	0.567708	6.4	0.755196
	1.2	0.569444	6.4	0.757506
	1.2	0.571181	6.4	0.759815
	1.2	0.572917	6.4	0.762125
	1.2	0.574653	6.4	0.764434
	1.2	0.576389	6.6	0.766744
	1.2	0.578125	6.6	0.769053
	1.4	0.579861	6.6	0.771363
	1.4	0.581597	6.6	0.773672
	1.4	0.583333	6.6	0.775982
	1.4	0.585069	6.8	0.778291
	1.4	0.586806	7	0.7806
	1.4	0.588542	7.2	0.78291
	1.4	0.590278	7.2	0.785219
	1.4	0.592014	7.4	0.787529
	1.4	0.59375	7.4	0.789838
	1.4	0.595486	7.4	0.792148
	1.4	0.597222	7.4	0.794457
	1.4	0.598958	7.4	0.796767
	1.4	0.600694	7.8	0.799076
	1.4	0.602431	7.8	0.801386
	1.4	0.604167	8	0.803695
	1.4	0.605903	8	0.806005
	1.4	0.607639	8	0.808314
	1.4	0.609375	8	0.810624
	1.4	0.611111	8.2	0.812933
	1.4	0.612847	8.2	0.815242
	1.4	0.614583	8.4	0.817552
	1.4	0.616319	8.4	0.819861
	1.6	0.618056	8.6	0.822171
	1.6	0.619792	8.6	0.82448
	1.6	0.621528	8.6	0.82679
	1.6	0.623264	8.8	0.829099
	1.6	0.625	8.8	0.831409
	1.6	0.626736	8.8	0.833718
	1.6	0.628472	9.2	0.836028
	1.6	0.630208	9.4	0.838337
	1.6	0.631944	9.4	0.840647
	1.6	0.633681	9.4	0.842956
	1.6	0.635417	9.4	0.845266
	1.6	0.637153	9.6	0.847575
	1.6	0.638889	9.6	0.849885
	1.6	0.640625	9.8	0.852194
	1.6	0.642361	10.2	0.854503
	1.8	0.644097	11	0.856813
	1.8	0.645833	11	0.859122
	1.8	0.647569	11.2	0.861432
	1.8	0.649306	12	0.863741
	1.8	0.651042	12.2	0.866051
	1.8	0.652778	12.2	0.86836
	1.8	0.654514	12.4	0.87067
	1.8	0.65625	12.4	0.872979
	1.8	0.657986	12.8	0.875289
	1.8	0.659722	13	0.877598
	1.8	0.661458	13.4	0.879908
	1.8	0.663194	13.6	0.882217
	1.8	0.664931	13.8	0.884527
	1.8	0.666667	14.2	0.886836
	2	0.668403	14.6	0.889145
	2	0.670139	14.6	0.891455
	2	0.671875	15	0.893764
	2	0.673611	15.4	0.896074
	2	0.675347	15.4	0.898383
	2	0.677083	15.4	0.900693
	2	0.678819	15.4	0.903002
	2.2	0.680556	15.8	0.905312
	2.2	0.682292	15.8	0.907621
	2.2	0.684028	16	0.909931
	2.4	0.685764	16	0.91224
	2.4	0.6875	16	0.91455
	2.4	0.689236	16.6	0.916859
	2.6	0.690972	16.8	0.919169
	2.6	0.692708	17	0.921478
	2.6	0.694444	17.2	0.923788
	2.6	0.696181	18.4	0.926097
	2.6	0.697917	18.6	0.928406
	2.8	0.699653	20.6	0.930716
	2.8	0.701389	20.6	0.933025
	2.8	0.703125	20.8	0.935335
	3	0.704861	21.2	0.937644
	3	0.706597	21.2	0.939954
	3	0.708333	21.6	0.942263
	3.2	0.710069	22.6	0.944573
	3.2	0.711806	23.4	0.946882
	3.2	0.713542	23.8	0.949192
	3.2	0.715278	24.4	0.951501
	3.2	0.717014	25.6	0.953811
	3.2	0.71875	25.6	0.95612
	3.4	0.720486	26	0.95843
	3.4	0.722222	26	0.960739
	3.4	0.723958	26	0.963048
	3.6	0.725694	26	0.965358
	3.6	0.727431	26	0.967667
	3.6	0.729167	26.6	0.969977
	3.6	0.730903	27	0.972286
	3.8	0.732639	27	0.974596
	3.8	0.734375	27.2	0.976905
	3.8	0.736111	27.8	0.979215
	3.8	0.737847	27.8	0.981524
	3.8	0.739583	28.6	0.983834
	4	0.741319	30	0.986143
	4	0.743056	31	0.988453
	4	0.744792	31.6	0.990762
	4.2	0.746528	32.8	0.993072
	4.2	0.748264	34.2	0.995381
	4.2	0.75	34.6	0.997691
	4.2	0.751736	39	1
	4.2	0.753472
	4.2	0.755208
	4.2	0.756944
	4.2	0.758681
	4.4	0.760417
	4.4	0.762153
	4.4	0.763889
	4.6	0.765625
	4.6	0.767361
	4.6	0.769097
	4.8	0.770833
	4.8	0.772569
	4.8	0.774306
	4.8	0.776042
	4.8	0.777778
	4.8	0.779514
	4.8	0.78125
	4.8	0.782986
	5	0.784722
	5	0.786458
	5	0.788194
	5	0.789931
	5	0.791667
	5	0.793403
	5.2	0.795139
	5.2	0.796875
	5.2	0.798611
	5.2	0.800347
	5.4	0.802083
	5.4	0.803819
	5.4	0.805556
	5.4	0.807292
	5.4	0.809028
	5.4	0.810764
	5.4	0.8125
	5.6	0.814236
	5.6	0.815972
	5.6	0.817708
	5.6	0.819444
	5.6	0.821181
	5.8	0.822917
	5.8	0.824653
	5.8	0.826389
	5.8	0.828125
	5.8	0.829861
	5.8	0.831597
	6	0.833333
	6	0.835069
	6.2	0.836806
	6.2	0.838542
	6.4	0.840278
	6.4	0.842014
	6.4	0.84375
	6.6	0.845486
	6.6	0.847222
	6.6	0.848958
	6.8	0.850694
	6.8	0.852431
	6.8	0.854167
	6.8	0.855903
	7.2	0.857639
	7.2	0.859375
	7.2	0.861111
	7.4	0.862847
	7.4	0.864583
	7.4	0.866319
	7.4	0.868056
	7.6	0.869792
	7.6	0.871528
	7.6	0.873264
	7.6	0.875
	7.6	0.876736
	7.8	0.878472
	7.8	0.880208
	8	0.881944
	8	0.883681
	8	0.885417
	8	0.887153
	8.2	0.888889
	8.2	0.890625
	8.2	0.892361
	8.4	0.894097
	8.4	0.895833
	8.4	0.897569
	8.6	0.899306
	8.8	0.901042
	9	0.902778
	9.2	0.904514
	9.2	0.90625
	9.4	0.907986
	9.4	0.909722
	9.4	0.911458
	9.6	0.913194
	9.8	0.914931
	10	0.916667
	10.2	0.918403
	10.4	0.920139
	10.4	0.921875
	10.8	0.923611
	11	0.925347
	11	0.927083
	11	0.928819
	11.2	0.930556
	11.6	0.932292
	12	0.934028
	12	0.935764
	12.2	0.9375
	12.4	0.939236
	12.8	0.940972
	13	0.942708
	13.2	0.944444
	13.4	0.946181
	13.4	0.947917
	13.6	0.949653
	13.8	0.951389
	14.4	0.953125
	14.6	0.954861
	15.4	0.956597
	15.4	0.958333
	15.4	0.960069
	15.4	0.961806
	15.6	0.963542
	16.4	0.965278
	17	0.967014
	17.2	0.96875
	17.4	0.970486
	17.4	0.972222
	17.6	0.973958
	17.6	0.975694
	18.4	0.977431
	18.8	0.979167
	20	0.980903
	21.4	0.982639
	21.6	0.984375
	22.4	0.986111
	22.8	0.987847
	23.2	0.989583
	23.8	0.991319
	24.2	0.993056
	25.2	0.994792
	31	0.996528
	31.2	0.998264
	34.8	1

## Sheet: Fig 5j
Soma							Dendrite
Mean							slient
WT	RC						WT	RC
1.7901	2.96438						2.35484	8.8129
2.61026	3.74713						3.36087	4.33659
3.4046	4.34595						2.73684	4.02105
2.72762	6.57818						2.25263	7.31304
2.70093	9.18462						3.488	3.93333
2.83878	3.50145						2.61905	5.99259
WT		RC					WT		RC
Mean	2.67871	Mean	5.05362				Mean	2.80204	Mean	5.73492
Standard Error	0.212111	Standard Error	0.972476				Standard Error	0.209953	Standard Error	0.819944
Median	2.71428	Median	4.04654				Median	2.67794	Median	5.16459
Mode	#N/A	Mode	#N/A				Mode	#N/A	Mode	#N/A
Standard Deviation	0.519564	Standard Deviation	2.38207				Standard Deviation	0.514278	Standard Deviation	2.00844
Sample Variance	0.269947	Sample Variance	5.67426				Sample Variance	0.264481	Sample Variance	4.03385
Kurtosis	2.41305	Kurtosis	0.808066				Kurtosis	-1.73496	Kurtosis	-1.13294
Skewness	-0.674416	Skewness	1.30055				Skewness	0.51968	Skewness	0.721782
Range	1.6145	Range	6.22023				Range	1.23537	Range	4.87957
Minimum	1.7901	Minimum	2.96438				Minimum	2.25263	Minimum	3.93333
Maximum	3.4046	Maximum	9.18462				Maximum	3.488	Maximum	8.8129
Sum	16.0723	Sum	30.3217				Sum	16.8122	Sum	34.4095
Count	6	Count	6				Count	6	Count	6
Mann Whitney test							Mann Whitney test
P value	0.0043						P value	0.0022
Exact or approximate P value?	Exact						Exact or approximate P value?	Exact
P value summary	**						P value summary	**
Significantly different? (P < 0.05)	Yes						Significantly different? (P < 0.05)	Yes
One- or two-tailed P value?	Two-tailed						One- or two-tailed P value?	Two-tailed
Sum of ranks in column A,B	22.00 , 56.00						Sum of ranks in column A,B	21.00 , 57.00
Mann-Whitney U	1						Mann-Whitney U	0
	Mean Frequency	SEM						Mean Frequency	SEM
WT	2.67871	0.212111					WT	2.80204	0.209953
RC	5.05362	0.972476					RC	5.73492	0.819944

## Sheet: Fig 6d
WT	RC
83.6879	71.0447		Mann Whitney test
71.2293	79.744		P value	0.6031
77.8611	63.8953		Exact or approximate P value?	Exact
81.9363	64.9387		P value summary	ns
71.9462	75.3046		Significantly different? (P < 0.05)	No
60.3889	67.6918		One- or two-tailed P value?	Two-tailed
73.4301	86.9918		Sum of ranks in column A,B	57.00 , 48.00
			Mann-Whitney U	20

## Sheet: Fig 6e
WT	RC
180.333	165.768		Mann Whitney test
177.022	170.733		P value	0.3759
159.671	162.666		Exact or approximate P value?	Exact
146.306	194.986		P value summary	ns
131.528	175.781		Significantly different? (P < 0.05)	No
160.205	180.277		One- or two-tailed P value?	Two-tailed
182.582	168.724		Sum of ranks in column A,B	45.00 , 60.00
			Mann-Whitney U	17

## Sheet: Fig 6h
WT	RC
50	20			Mann Whitney test
90	25			P value	0.0012
55	50			Exact or approximate P value?	Exact
60	35			P value summary	**
75	20			Significantly different? (P < 0.05)	Yes
55	30			One- or two-tailed P value?	Two-tailed
60	35			Sum of ranks in column A,B	76.50 , 28.50
				Mann-Whitney U	0.5

## Sheet: Fig 6i
WT	RC
23.4991	66.5229		Mann Whitney test
23.2769	74.2728		P value	0.0006
10.3321	56.8978		Exact or approximate P value?	Exact
13.7426	71.0834		P value summary	***
36.6005	84.0496		Significantly different? (P < 0.05)	Yes
30.7682	45.1707		One- or two-tailed P value?	Two-tailed
25.0972	76.269		Sum of ranks in column A,B	28.00 , 77.00
			Mann-Whitney U	0

## Sheet: Fig 6l
WT	RC
22.4153	-7.36384
10.9995	16.7475
7.66992	30.3174
-4.99999	21.2436
-1.00868	17.8459
-16.0414	1.9009
-16.7144	13.9963
9.28155	19.3594
-2.7518	27.6045
18.4765	15.3047
21.3357	7.84565
16.0995	14.1403
10.4188	27.716
11.807	23.1935
-2.078	3.56856
-5.90184	-5.10468
3.09189	26.8487
-12.228	24.4921
-2.99817	-14.9266
4.72242	17.6639
-0.551221	11.7225
8.35845	10.3913
-0.113217	-0.26306
-7.50274	16.4322
-13.3956	19.4882
-6.13927	11.1745
2.842	21.3217
13.4301	13.2427

## Sheet: Fig 6m
WT	RC
-69.2754	-71.0249
-72.5427	-67.3963
-63.2234	-51.6664
-61.6308	-61.0396
-72.8293	-42.9747
-70.7104	-92.8942
-74.1087	-59.5211
-77.4223	-41.7554
-74.3353	-67.0198
-70.0394	-65.8953
-68.712	-65.0235
-66.7883	-76.2351
-53.1497	-55.5546
-55.4337	-68.7755
-60.5966	-71.3389
-61.2628	-66.3879
-61.3276	-61.2258
-65.526	-70.6859
-60.8723	-46.6274
-72.606	-69.8285
-69.7838	-64.3185
-68.5012	-66.8249
-70.6945	-42.3233
-64.7993	-62.1301
-73.9963	-61.5794
-66.3208	-68.1484
-58.7797	-65.3968
-66.9065	-51.5481

## Sheet: Fig 6n
Amp
WT	RC		WT		RC			t-Test: Two-Sample Assuming Unequal Variances						IA amp (pA)	SEM
1098.87	583.532												WT	1346.96	94.7662
981.974	922.589		Mean	1346.96	Mean	629.344			WT	RC			RC	629.344	46.9408
1236.45	1051.78		Standard Error	94.7662	Standard Error	46.9408		Mean	1346.96	629.344
1411.04	1251.71		Median	1170.9	Median	605.774		Variance	251458	61696.3
1741.14	607.011		Mode	#N/A	Mode	#N/A		Observations	28	28
1962.73	229.482		Standard Deviation	501.456	Standard Deviation	248.387		Hypothesized Mean Difference	0
1921.66	973.586		Sample Variance	251458	Sample Variance	61696.3		df	39
736.247	200.886		Kurtosis	-1.32837	Kurtosis	0.117016		t Stat	6.78562
1036.88	430.448		Skewness	0.292387	Skewness	0.495137		P(T<=t) one-tail	2.11301e-08													mouse number	cell number
1147.82	604.537		Range	1673	Range	1050.83		t Critical one-tail	1.68488												WT	7	28
731.025	758.772		Minimum	549.645	Minimum	200.886		P(T<=t) two-tail	4.22601e-08												RC	7	28
766.159	746.268		Maximum	2222.64	Maximum	1251.71		t Critical two-tail	2.02269
908.87	739.292		Sum	37714.7	Sum	17621.6
971.341	404.137		Count	28	Count	28
2222.64	494.827
1971.07	442.345
1830.92	502.867
890.158	562.837
1034.06	375.279
1630.03	422.799
549.645	779.521
937.604	629.737
1081.98	703.55
1193.98	426.487
1720.38	709.225
1829.61	376.081
1989.58	816.678
2180.89	875.353
Capacitance			Density			WT		RC			t-Test: Two-Sample Assuming Unequal Variances						IA density (pA/pF)	SEM
WT	RC		WT	RC												WT	212.559	11.5033
7.33	4.47		149.914	130.544		Mean	212.559	Mean	139.026			WT	RC			RC	139.026	8.13771
6.48	5.18		151.539	178.106		Standard Error	11.5033	Standard Error	8.13771		Mean	212.559	139.026
8.07	5.62		153.215	187.15		Median	217.561	Median	135.803		Variance	3705.14	1854.23
6.44	6.17		219.106	202.871		Mode	#N/A	Mode	#N/A		Observations	28	28
7.59	7.93		229.4	76.5461		Standard Deviation	60.8699	Standard Deviation	43.0607		Hypothesized Mean Difference	0
8.61	6.52		227.959	35.1966		Sample Variance	3705.14	Sample Variance	1854.23		df	49
6.36	6.07		302.148	160.393		Kurtosis	-0.845308	Kurtosis	0.293138		t Stat	5.2185
4.83	3.43		152.432	58.5674		Skewness	0.318865	Skewness	-0.366882		P(T<=t) one-tail	1.8208e-06
4.8	3.47		216.016	124.048		Range	225.981	Range	185.382		t Critical one-tail	1.67655
4.42	6.84		259.687	88.3826		Minimum	112.836	Minimum	35.1966		P(T<=t) two-tail	3.64159e-06
5.23	4.84		139.775	156.771		Maximum	338.818	Maximum	220.579		t Critical two-tail	2.00958
6.79	5.41		112.836	137.942		Sum	5951.64	Sum	3892.73
4.73	4.37		192.15	169.174		Count	28	Count	28
3.63	3.58		267.587	112.887
6.56	3.79		338.818	130.561
7.53	2.19		261.763	201.984
5.83	2.87		314.051	175.215
6.77	4.31		131.486	130.589
6.52	3.15		158.597	119.136
5.74	2.91		283.978	145.292
3.29612	4.40775		166.755	176.852
5.55157	4.33403		168.89	145.301
6.04932	5.3849		178.859	130.652
6.20526	4.18991		192.415	101.789
7.77091	5.30607		221.387	133.663
7.75457	1.70498		235.94	220.579
8.41064	6.71078		236.555	121.697
7.56239	6.21496		288.386	140.846

## Sheet: Fig 6o
WT	RC		WT		RC			t-Test: Two-Sample Assuming Unequal Variances						Tau	SEM
37.7595	43.5356												WT	40.4119	0.783484
41.1182	41.1294		Mean	40.4119	Mean	38.5723			WT	RC			RC	38.5723	1.44365
41.3864	41.4586		Standard Error	0.783484	Standard Error	1.44365		Mean	40.4119	38.5723
41.4947	39.2997		Median	39.6991	Median	40.6128		Variance	17.1877	58.3552
36.969	51.498		Mode	#N/A	Mode	#N/A		Observations	28	28
37.3584	35.0855		Standard Deviation	4.14581	Standard Deviation	7.63906		Hypothesized Mean Difference	0
34.8948	35.1251		Sample Variance	17.1877	Sample Variance	58.3552		df	42
38.311	46.5199		Kurtosis	0.233061	Kurtosis	-0.323323		t Stat	1.11996
37.3358	49.6849		Skewness	0.754545	Skewness	-0.575351		P(T<=t) one-tail	0.134546
39.3024	21.4775		Range	16.4807	Range	30.0205		t Critical one-tail	1.68195
34.5218	41.0561		Minimum	34.5218	Minimum	21.4775		P(T<=t) two-tail	0.269093
34.8848	30.4299		Maximum	51.0024	Maximum	51.498		t Critical two-tail	2.01808
37.8697	28.8081		Sum	1131.53	Sum	1080.02
44.3193	44.4218		Count	28	Count	28
47.6684	33.9987
51.0024	46.8041
47.737	38.7593
44.6554	43.0286
39.8263	36.0299													mouse number	cell number
43.3398	26.864												WT	7	28
37.6923	43.4769												RC	7	28
42.8674	40.1695
43.2435	45.8482
39.5719	26.7367
36.8017	39.2459
36.3245	42.7644
41.1763	41.1267
42.0994	25.6405

[truncated: 13 more sheets: Fig 6p, Fig 6q, Fig 7c, Fig 7d, Fig 7e, Fig 7f, Fig 7g, Fig 7h, Fig 7i, Fig 8b, Fig 8c, Fig 8d, Fig 8e]
